# Supplementary material for: A Survey of Gene Prioritization Tools for Mendelian and Complex Human Diseases
Source: J Integr Bioinform. 2019 Sep 9;16(4):20180069. doi: 10.1515/jib-2018-0069 (PMC7074139; doi:10.1515/jib-2018-0069)
Supplement: Supplementary file 1 [file jib-16-20180069-s001.xlsx]

## Sheet: TableS1
tool	implementation	published first time	last DB update (on Feb 2018)	is available and running (on Feb 2018)	web_link	reference
Endeavour	web service	2006	2016	yes	https://endeavour.esat.kuleuven.be/Endeavour.aspx	https://www.ncbi.nlm.nih.gov/pubmed/27131783
Polysearch2	web service, API	2008	2017	yes	http://polysearch.ca	https://www.ncbi.nlm.nih.gov/pubmed/25925572,
ToppGene	web service	2007	2018	yes	https://toppgene.cchmc.org/	https://www.ncbi.nlm.nih.gov/pmc/articles/PMC2896202/
ToppNet	web service	2009	2018	yes	https://toppgene.cchmc.org/network.jsp	https://www.ncbi.nlm.nih.gov/pubmed/19465376
GeneMANIA	web service, Cytoscape App, Java	2010	2017	yes	http://pages.genemania.org	https://www.ncbi.nlm.nih.gov/pubmed/20576703, https://www.ncbi.nlm.nih.gov/pubmed/23794635
DisGeNET	web service with API, R,Python,CytoscapeApp	2010	2018	yes	http://www.disgenet.org	https://www.ncbi.nlm.nih.gov/pubmed/20861032
Genie	web service	2011	2018	yes	http://cbdm-01.zdv.uni-mainz.de/~jfontain/cms/?page_id=121	https://academic.oup.com/nar/article/39/suppl_2/W455/2505785/Genie-literature-based-gene-prioritization-at
GLAD4U	web service	2012	2018	yes	http://glad4u.zhang-lab.org/index.php	https://www.ncbi.nlm.nih.gov/pubmed/23282288
MaxLink	web service, source code	2014	2017	yes	http://maxlink.sbc.su.se/	https://www.ncbi.nlm.nih.gov/pubmed/24849579
Phenolyzer	web service, Perl scripts	2015	2018	yes	http://phenolyzer.wglab.org	https://www.ncbi.nlm.nih.gov/pubmed/26192085
OpenTargets	web service, API	2017	2018	yes	https://www.targetvalidation.org/	https://www.ncbi.nlm.nih.gov/pubmed/27899665
GPS	web service	2018	2018	yes	http://gpsranker.com/	https://www.sciencedirect.com/science/article/pii/S0888754318301149
pBRIT	web service, source code	2018	2018	yes	http://143.169.238.105/pbrit/	https://www.ncbi.nlm.nih.gov/pubmed/29452392
PhenoRank	Python	2018	2018	yes	https://github.com/alexjcornish/PhenoRank	https://academic.oup.com/bioinformatics/advance-article/doi/10.1093/bioinformatics/bty028/4816110
G2D	web service	2002	2010	yes	http://g2d2.ogic.ca/	https://www.ncbi.nlm.nih.gov/pubmed/12006977,https://www.ncbi.nlm.nih.gov/pubmed/16115313,https://www.ncbi.nlm.nih.gov/pubmed/17478516	G2D
GenTrepid	web service	2006	2012	yes	http://www.gentrepid.org/add_disease.php	https://www.ncbi.nlm.nih.gov/pubmed/17020920,https://www.ncbi.nlm.nih.gov/pubmed/23947436, https://www.ncbi.nlm.nih.gov/pubmed/24498628	GenTrepid
Prioritizer	web service	2006	NA	yes	http://www.prioritizer.nl/	https://www.ncbi.nlm.nih.gov/pmc/articles/PMC1474084/	Prioritizer
GeneDistiller	web service	2008	2014	yes	http://www.genedistiller.org	https://www.ncbi.nlm.nih.gov/pubmed/19057649	GeneDistiller
PhenoPred	web service	2008	NA	yes	http://www.phenopred.org/	https://www.ncbi.nlm.nih.gov/pubmed/18300252	PhenoPred
MetaRanker	web service	2011	NA	yes	www.cbs.dtu.dk/services/metaranker	https://www.ncbi.nlm.nih.gov/pubmed/21484861, https://www.ncbi.nlm.nih.gov/pubmed/23703204	MetaRanker	DomainRBF
phenomeNET,phenomeBrowser	web service	2011	NA	yes	http://phenomebrowser.net	https://www.ncbi.nlm.nih.gov/pubmed/21737429	phenomeNET,phenomeBrowser
GeneFriends	web service	2012	2015	yes	http://www.genefriends.org	https://www.ncbi.nlm.nih.gov/pubmed/23039964,https://www.ncbi.nlm.nih.gov/pubmed/25361971	GeneFriends
GUILD	C++, R, Python	2012	NA	yes	http://sbi.imim.es/web/index.php/research/software/guildsoftware	https://www.ncbi.nlm.nih.gov/pubmed/23028459	GUILD	Gpsy
RobustRankAggreg	R	2012	2015	yes	https://cran.r-project.org/web/packages/RobustRankAggreg/index.html	https://www.ncbi.nlm.nih.gov/pubmed/22247279	RobustRankAggreg
BRIDGE	web service	2013	NA	yes	http://bioinfo.au.tsinghua.edu.cn/bridge/	https://www.ncbi.nlm.nih.gov/pubmed/24344781	BRIDGE
PULP	Java	2013	NA	yes	https://github.com/ahwagner/PULP/	https://www.ncbi.nlm.nih.gov/pubmed/23508994	PULP
FUN-L	web service	2014	NA	yes	http://funl.org	https://www.ncbi.nlm.nih.gov/pubmed/25667547, https://www.ncbi.nlm.nih.gov/pubmed/24943848	FUN-L
GUILDify	web service	2014	2014	yes	http://sbi.imim.es/web/GUILDify.php	https://www.ncbi.nlm.nih.gov/pubmed/24532728	GUILDify
Lynx	web service	2014	2015	yes	http://lynx.ci.uchicago.edu/pinta/#	https://www.ncbi.nlm.nih.gov/pubmed/24270788	Lynx
manteia lookalike	web service	2014	NA	yes	http://manteia.igbmc.fr/lookalike.php#	https://www.ncbi.nlm.nih.gov/pubmed/24038354	manteia lookalike
DIAMOnD	Python, web sevice	2015	2015	yes	https://github.com/barabasilab/DIAMOnD;http://diamond.barabasilab.com/	http://journals.plos.org/ploscompbiol/article?id=10.1371/journal.pcbi.1004120	DIAMOnD
GeneTier	web service	2015	2014	yes	http://dna2.leeds.ac.uk:8080/expression/manual.jsp	https://www.ncbi.nlm.nih.gov/pubmed/25861967	GeneTier
KNGP	web service, R	2015	2014	yes	http://spark.rstudio.com/kimmelcp/KNGPApp;https://github.com/kimmelcp/KNGP_Algorithm_Repository	http://paper.uscip.us/ajbcb/ajbcb.2015.1001.pdf	KNGP
GeneSeeker	web service	2003	2005	no	http://www.cmbi.kun.nl/GeneSeeker/	http://www.nature.com/ejhg/journal/v11/n1/full/5200918a.html
POCUS	Perl	2003	NA	no,fails to run	in supplementary file	https://www.ncbi.nlm.nih.gov/pubmed/14611661
DGP	web service	2004	NA	no	http://maine.ebi. ac.uk:8000/services/dgp	https://www.ncbi.nlm.nih.gov/pubmed/15181176
GFINDer	web service	2004	NA	no	http://www.medinfopoli.polimi.it/GFINDer/	https://www.ncbi.nlm.nih.gov/pmc/articles/PMC441570/
GeneRank	Matlab	2005	NA	NA	supplementary files	https://www.ncbi.nlm.nih.gov/pubmed/16176585
PROSPECTR	web service	2005	NA	no	http://www.genetics.med.ed.ac.uk/prospectr	https://www.ncbi.nlm.nih.gov/pubmed/15766383
SNPs3D	web service	2006	2005	no	http://www.snps3d.org/	https://www.ncbi.nlm.nih.gov/pubmed/16551372
TOM	web service	2006	2008	no	http://www.micrel.deis.unibo.it/~tom/	https://www.ncbi.nlm.nih.gov/pubmed/16845011,
SUSPECT	web service	2006	NA	no	http://www.cgem.ed.ac.uk/resources/suspects/	https://www.ncbi.nlm.nih.gov/pubmed/16423925
aGeneApart,aBandApart	web service	2007	NA	no	http://tomcatbackup.esat.kuleuven.be/sanger/,	https://www.ncbi.nlm.nih.gov/pmc/articles/PMC1885641/
CANDID	web service	2008	2010	no	https://dsgwebwp.wustl.edu/methods-software/candid/	https://www.ncbi.nlm.nih.gov/pubmed/18613097
CIPHER	web service	2008	NA	no	http://rulai.cshl.edu/tools/cipher/cipher_search.php	https://www.ncbi.nlm.nih.gov/pubmed/18463613
GeneProspector	web service	2008	NA	no	https://phgkb.cdc.gov/HuGENavigator/geneProspectorStartPage.do	https://www.ncbi.nlm.nih.gov/pubmed/19063745
GeneRanker	web service	2008	NA	no	all websites are not available	https://www.ncbi.nlm.nih.gov/pubmed/21347122
GeneWanderer	web service	2008	NA	no	http://compbio.charite.de/genewanderer	https://www.ncbi.nlm.nih.gov/pmc/articles/PMC2427257/
PGMapper	web service	2008	NA	no	http://www.genediscovery.org/pgmapper/index.jsp	https://www.ncbi.nlm.nih.gov/pubmed/18204061
DADA	Matlab	2010	2011	NA	http://compbio.case.edu/omics/software/dada/	https://www.ncbi.nlm.nih.gov/pubmed/21699738
S2G	web service	2010	NA	no	http://fohs.bgu.ac.il/s2g/wait.php	https://www.ncbi.nlm.nih.gov/pubmed/20052752
PINTA	web service	2011	2010	no	http://www.esat.kuleuven.be/pinta	https://www.ncbi.nlm.nih.gov/pubmed/21602267
PRINCE	Cytoscape App, code	2011	2011	no,not available for Cytoscape 3	code or Cytoscape plugin http://www.cs.tau.ac.il/~bnet/software/PrincePlugin	https://www.ncbi.nlm.nih.gov/pubmed/20090828
iCTNet	CytoscapeApp	2011	2012	not available for Cytoscape 3	https://apps.cytoscape.org/apps/ictnet	https://bmcbioinformatics.biomedcentral.com/articles/10.1186/1471-2105-12-380
GPEG	CytoScape App	2011	2017	no, cannot install with Cytoscape3	https://sites.google.com/site/duchaule2011/bioinformatics-tools/gpec	https://www.ncbi.nlm.nih.gov/pubmed/22430954
ProDiGe	Matlab	2011	NA	NA	http://members.cbio.mines-paristech.fr/~jvert/svn/prodige/html/	https://www.ncbi.nlm.nih.gov/pubmed/21977986
BioGraph	web service	2011	NA	no	http://www.biograph.be	https://www.ncbi.nlm.nih.gov/pmc/articles/PMC3218845/
DIR	web service	2011	NA	no	http://cbc.case.edu/dir/	https://www.ncbi.nlm.nih.gov/pubmed/21731658
rcNet	web service	2011	NA	no	http://compbio.cs.umn.edu/dgsa_rcNet	https://www.ncbi.nlm.nih.gov/pubmed/21824970
Vavien	web service	2011	NA	no	www.diseasegenes.org	https://www.ncbi.nlm.nih.gov/pubmed/22035267
GPEC	Cytoscape App	2012	2012	not available for Cytoscape 3	Cytoscape App http://apps.cytoscape.org/apps/gpec	https://www.ncbi.nlm.nih.gov/pubmed/22430954
TxtPhenome	R	2012	2013	no	R code https://djfextranet.agrsci.dk/sites/txtphenome/public/Pages/front.aspx	https://www.ncbi.nlm.nih.gov/pubmed/22234994
ProphNet	web service	2012	2016	no	http://genome2.ugr.es/prophnet	https://www.ncbi.nlm.nih.gov/pubmed/24564336
Biomine	web service	2012	NA	no	http://biomine.cs.helsinki.fi	https://www.ncbi.nlm.nih.gov/pmc/articles/PMC3505483/
NetworkPrioritizer	Cytoscape App	2013	2013	not available for Cytoscape 3	Cytoscape plugin http://www.networkprioritizer.de	https://www.ncbi.nlm.nih.gov/pubmed/23595661
Catapult	web service	2013	NA	no	http://www.cs.utexas.edu/~naga86/research/geneRecommender/	https://www.ncbi.nlm.nih.gov/pubmed/23650495
Phenomantics	Scala	2014	2014	no, assembly fails	https://github.com/chop-dbhi/phenomantics	https://www.ncbi.nlm.nih.gov/pubmed/25047600
IMC	Matlab	2014	NA	NA	http://bigdata.ices.utexas.edu/software/inductive-matrix-completion/	https://www.ncbi.nlm.nih.gov/pubmed/24932006
NetRanker	web service	2015	2015	no	http://biodmtool.knu.ac.kr/netranker	https://link.springer.com/article/10.1007/s13206-015-9407-9
GoD	R	2015	2015	no, depends on archived packages	https://sites.google.com/site/geneontologyprioritization/	https://www.sciencedirect.com/science/article/pii/S1877750315000551?via
ERC	web service	2015	NA	no	http://csb.pitt.edu/erc_analysis/Prioritization.php	http://journals.plos.org/plosgenetics/article?id=10.1371/journal.pgen.1004967
HyDra	Matlab	2015	NA	no	http://web.engr.illinois.edu/∼mkim158/HyDRA.zip	https://www.ncbi.nlm.nih.gov/pubmed/25411330
pgFusion	web service	2015	NA	no	http://bioinfo.au.tsinghua.edu.cn/jianglab/pgfusion	https://www.ncbi.nlm.nih.gov/pubmed/25708473
pgWalk	web service	2015	NA	no	http://bioinfo.au.tsinghua.edu.cn/jianglab/pgwalk	https://www.ncbi.nlm.nih.gov/pubmed/25681405
MedNetSim	web service	2016	NA	no	http:// www.digintelli.com:8000/	https://www.ncbi.nlm.nih.gov/pubmed/27578323
CR,CRstar,WCRStar	Matlab	2017	2017	NA	https://github.com/nijingchao/NoNCRstar	https://www.ncbi.nlm.nih.gov/pubmed/27829360
Mimvec	NA	2017	2017	no	http://bioinfo.au.tsinghua.edu.cn/jianglab/mimvec/	https://www.ncbi.nlm.nih.gov/pmc/articles/PMC5615244/
Gene2Disco	R,Python	2017	2017	no, one reference file is missing - no disease hierarchy data provided - ancestors.2.200.positives.04.17.rda	http://frasca.di.unimi.it/data/gene2disco/	https://www.sciencedirect.com/science/article/pii/S0933365717302300
HGPEC	CytoScape App	2017	2017	no, fails on step 4	https://sites.google.com/site/duchaule2011/bioinformatics-tools/hgpec	https://www.ncbi.nlm.nih.gov/pmc/articles/PMC5472867/
Arete	CytoScape App	2017	NA	no	http://emu.yokohama.riken.jp/arete/arete.html	https://biodatamining.biomedcentral.com/articles/10.1186/s13040-017-0141-9
GenePANDA	web service	2017	NA	no	http://genepanda.tianlab.cn	https://www.ncbi.nlm.nih.gov/pubmed/28252032
HeteSim_MultiPath,HeteSim_SVM	Matlab	2017	NA	no	http://lab.malab.cn/data/HeteSim/index.jsp	https://www.ncbi.nlm.nih.gov/pubmed/26890920
IDLP	Matlab	2018	2016	NA	https://github.com/nkiip/IDLP	https://www.ncbi.nlm.nih.gov/pmc/articles/PMC5806269/
Scuba	Python	2018	2016	no, missing script compute_kernel.py	https://github.com/gzampieri/Scuba	https://www.ncbi.nlm.nih.gov/pubmed/29370760
CGI	NA	2007	NA	no	not found	https://www.ncbi.nlm.nih.gov/pubmed/17098772
eQED	Matlab	2008	NA	no	not found	https://www.ncbi.nlm.nih.gov/pmc/articles/PMC2290938/
PosMed	web service	2009	2013	no	not found	https://www.ncbi.nlm.nih.gov/pubmed/23761449
PageRank with Priors	Java	2009	NA	no	not found	https://www.ncbi.nlm.nih.gov/pubmed/19245720
DiseaseNet	web service	2010	NA	no	not found	https://www.ncbi.nlm.nih.gov/pubmed/20185403
RWPCN	NA	2011	NA	no	not found	https://www.ncbi.nlm.nih.gov/pubmed/21799737
BiRW	NA	2012	NA	no	not found	https://link.springer.com/chapter/10.1007/978-3-642-30220-6_25
Interactogeneous	NA	2012	NA	no	not found	https://www.ncbi.nlm.nih.gov/pubmed/23185389
ESFSC	NA	2014	NA	no	not found	https://www.ncbi.nlm.nih.gov/pubmed/24695957
DP_LCC и DP_COS	NA	2013	NA	no	available upon request	https://www.ncbi.nlm.nih.gov/pubmed/23734762
RWRHN	NA	2015	NA	no	not found	https://www.ncbi.nlm.nih.gov/pubmed/25460206
ProSim	NA	2015	NA	no	not found	https://www.ncbi.nlm.nih.gov/pubmed/26339594

## Sheet: TableS2
name	strategy		approach type		implementation	input				output	method details	link
	integrate gene-disease associations	search for genes associated with seeds	score aggregation	network analysis		seed genes	disease or phenotype terms	candidate genes	additional parameters
DisGeNET	+		+		Web service with API; Cytoscape App; R and Python packages	no	yes	whole genome	-	ranked list of genes with scores, DPI, DSI, EI, Protein Class, number of supporting PMIDs, number of SNP per gene	DisGeNET allows retrieving all genes associated with a specified disease and rank these associations by Gene-Disease Association (GDA) Score. GDA score reflects the quantity and quality of evidence supporting this association. GDA score represents a weighted sum of three scores, calculated for curated databases, animal models, and text mining separately. Evidence from curated databases are the mo…	http://www.disgenet.org/web/DisGeNET/menu
GLAD4U	+		+		Web service	no	yes	whole genome	-	ranked list of genes with associated with query terms, score, supporting publications and their number; network view of found genes	GLAD4U extracts publications related to user-defined terms from MEDLINE through NCBI API and maps them to genes using Entrez-Gene mapping table. After removal of publications linked with more than 500 genes, each gene receives a score equal negative logarithm of its p-value in the hypergeometric test, reflecting the probability of observing an equal or higher number of associations just by chance.	http://glad4u.zhang-lab.org/index.php
Genie	+		+		Web service	no	yes	optional, otherwise whole genome	species; subset of articles to proccess; background set of articles; p-value and FDR cutoffs; type of genes to prioritize	ranked list of genes with scores, FDR, the results of cross-validation, discriminative words used	Genie extracts from Medline abstracts related to user-defined query terms and species. Optionally, other species can be selected to take into account ortholog data. On this training set of abstracts, Genie builds a list of discriminative words used to differentiate abstracts related to the user-defined topic. It assigns weights to discriminative words using linear Bayesian classifier. After learn…	http://cbdm-01.zdv.uni-mainz.de/~jfontain/cms/?page_id=121
OpenTargets	+		+		Web service with API	no	yes	optional, otherwise whole genome	selection of evidence sources; type of genes to prioritize	ranked list of genes with scores and evidence-type specific scores visualized as a heatmap	OpenTargets scores each gene-disease association within an individual data source as a product of frequency, confidence, and severity of this association. The ways how to calculate frequency, confidence, and severity are designed specifically for each data source used. An evidence type-specific scores of a gene-disease association are computed arranging all data source-specific scores belonging t…	https://www.targetvalidation.org/
Polysearch2	+		+		Web service with API	no	yes	whole genome	selection of evidence sources; negative keywords	ranked list of genes with Z-Scores and relevance scores	PolySearch allows addressing biomedical queries of the form "Given a single X, find and prioritize all Ys", where X and Y can be different types of biomedical entities, including diseases and genes. Polysearch applies different types of text mining and pattern recognition techniques to identify and rank literature sources associated with pairs of entities. For prioritizing all genes for a given d…	http://polysearch.cs.ualberta.ca/index
Phenolyzer	+	+	+		Web service; Perl scripts	no	yes	optional, genes or loci, otherwise whole genome	selection of evidence sources and their weights; database network (in stand-alone version)	ranked list of genes with scores, full list of retrieved associations and their scores, resulting gene-disease network	Phenolyzer interprets user input keywords as a set of disease terms with assigned reliability scores, reflecting how well each input keyword describes the disease. After that, it retrieves genes, associated with these disease terms and constructs a seed gene set. Seed genes are ranked according to a sum over all disease-gene scores, normalized to be between 0 and 1. Next Phenolyzer finds genes as…	http://phenolyzer.wglab.org
PhenoRank	+	+		+	Python script	no	yes	whole genome	RWR parameters; number of simulated diseases; masked genes	ranked list of genes with phenotypic-relevance scores before and after propagation; empirical p-values	First, PhenoRank ranks human diseases and mouse phenotypes by similarities with the query disease. Then it assigns these scores to nodes in human PPI, if mutations in corresponding genes (or their orthologs) are associated with a phenotype (in human or mouse). Thus, genes, associated with phenotypes similar to query disease are ranked higher. Next, these scores are smoothed in PPI using RWR algor…	https://github.com/alexjcornish/PhenoRank
Endeavour		+	+		Web service	yes	no	yes	species; selection of evidence sources; loci, OMIM, KEGG or GO IDs for automatic construction of candidate gene set	ranked list of genes with p-values, rank ratios in each data source; graphical representation of the results.	First, Endeavour ranks each testing gene in every of 75 data sources separately and then combines ranks into an overall p-value. For annotation data sources, such as GO, Endeavour extracts all the terms overrepresented among seed genes and tests each of candidate genes for overrepresentation of these terms. Corresponding p-values show the importance of each gene to a group of seed genes. For vect…	https://endeavour.esat.kuleuven.be/
GeneMANIA		+		+	Web service; Cytoscape App, Java source code	yes	no	whole genome	selection of evidence sources; weighting scheme; maximal number of top-ranked genes; attributes to report; allows uploading additional networks	ranked list of genes;weighted undirected network; weights of evidens sources showing how "informative" they are given seed genes	GeneMANIA represents all evidence sources as edge-weighted networks, where weights reflect the reliability of associations between genes. For example, in co-expression network edge weight represents the Pearson correlation coefficient of gene expressions. In turn, each network is also weighted. Network weights are assigned in a way such that the total weight of the connected component formed by s…	http://pages.genemania.org
GPS		+	+	+	Web service	yes	no	yes	-	list of genes with scores, global ranks and seven other ranks	GPS combines ranks assigned by several other rankers into the global rank using a simple rank average method. Two of seven rankings were obtained from score propagation algorithms run on a protein-protein interaction and functional networks.	http://gpsranker.com/
MaxLink		+		+	Web service; source code	yes	no	whole genome	organism; edge confidence threshold; hypergeometric cutoff	ranked list of genes with scores and p-values	MaxLink identifies all the first neighbors of seed genes in the network, considering only high-quality edges passing the confidence threshold. Further, MaxLink tests each candidate for the enrichment of seed genes among its first neighbors. Candidates below the hypergeometric probability cutoff are removed from the results and the remaining ones are sorted according to a number of connections wit…	http://maxlink.sbc.su.se/
pBRIT		+	+		Web service with API	yes	no	yes	data fusion method; whether to include phenotype data for test genes	ranked list of genes, rank ratios, scores	pBRIT is based on the assumption that phenotype and functional gene similarities are correlated. The workflow of pBRIT consists of four steps. In the first step, evidence sources are processed to get binary annotation matrices. Individual features are weighted according to a corresponding term frequency multiplied by inverse document frequency (TF-IDF approach). Finally, each gene-feature matrix …	http://143.169.238.105/pbrit/
ToppGene		+	+		Web service	yes	no	yes	selection of evidence sources	ranked list of genes with total scores and similarity scores for each evidence source	ToppGene represents genes as vectors composed of numerical (gene expression) and categorical components (others, e.g. GO terms or interacting genes). It calculates a profile over seed gene list extracting terms enriched in each categorical component and taking averages of numerical components. Then for each candidate, it calculates a similarity to seed profile taking Pearson correlation for numer…	https://toppgene.cchmc.org/prioritization.jsp
ToppNet		+		+	Web service	yes	no	yes	method of relative importance calculation and its parameters	ranked list of genes with total scores and similarity scores for each component; network view	ToppNett ranks candidate genes according to their relative importance to a set of seed genes in PPI network. One of 3 algorithms can be used for relative importance calculation: PageRank with Priors, HITS with Priors or K-step Markov.	https://toppgene.cchmc.org/network.jsp
